# Supplementary material for: Identification of Putative Quantitative Trait Loci for Improved Seed Oil Quality in Peanuts
Source: Genes (Basel). 2024 Jan 5;15(1):75. doi: 10.3390/genes15010075 (PMC10815147; doi:10.3390/genes15010075)
Supplement: Supplementary file 1 [file genes-15-00075-s001.zip]

Archive with 2 entries (2 files):
- Hu et al. Table S1-Final version-2024.1.4.xls
- Figure S1.jpg
