# Supplementary material for: Identification of Putative Quantitative Trait Loci for Improved Seed Oil Quality in Peanuts
Source: Genes (Basel). 2024 Jan 5;15(1):75. doi: 10.3390/genes15010075 (PMC10815147; doi:10.3390/genes15010075)
Supplement: Supplementary file 1 [file genes-15-00075-s001.zip › Hu et al. Table S1-Final version-2024.1.4.xls]

## Sheet: QIC
Table S1 Additive QTL × the environment interaction effects in RIL population.
QTL	Chromosome	Fatty acid	Position	Left Marker	Right Marker	LOD	LOD(A)	LOD(AbyE)	PVE	PVE(A)	PVE(AbyE)	Add	Interaction effect between additive QTL and environment						Left CI	Right CI
													AbyE_01	AbyE_02	AbyE_03	AbyE_04	AbyE_05	AbyE_06
qFAm_02_1	2	C22:0	7	Chr02.2173707	Chr02.4135975	7.3739	5.6194	1.7545	2.6115	2.0926	0.5189	0.0372	-0.0012	0.0041	-0.0136	-0.011	0.0383	-0.0165	0	14.5
qFAm_02_2	2	C22:0	39	Chr02.86877255	Chr02.87738489	6.9952	6.2201	0.7751	2.9346	2.587	0.3476	0.0414	-0.0011	0.026	0.0025	-0.0262	-0.0029	0.0018	37.5	41.5
qFA_02	2	C20:0	44	Chr02.92004332	Chr02.92097568	6.4021	2.3402	4.0618	2.1164	1.0437	1.0728	0.015	-0.0006	-0.0006	-0.0174	-0.0141	0.003	0.0296	43.5	44.5
qFAm_02_3	2	C22:0	49	Chr02.93495419	Chr02.94366693	6.0326	5.9005	0.1321	2.6109	2.4578	0.1531	0.0403	-0.0066	0.0156	0.011	-0.0125	-0.0011	-0.0064	47.5	50.5
qFAm_03	3	C20:1	15	Chr03.139814097	Chr03.139207591	8.3423	7.6391	0.7032	1.5334	1.497	0.0365	0.0406	0.0039	0.0118	-0.0065	-0.0055	0.0001	-0.0037	14.5	17.5
	3	C16:0	18	Chr03.139814097	Chr03.139207591	7.2637	7.1129	0.1508	1.0629	1.0581	0.0048	-0.2489	-0.0326	-0.0095	0.0136	0.0067	0.0053	0.0164	15.5	19.5
	3	C18:1	18	Chr03.139814097	Chr03.139207591	7.5437	7.2122	0.3315	1.0591	1.0436	0.0155	1.6531	0.2228	-0.1988	-0.053	0.3156	-0.0707	-0.216	15.5	21.5
	3	C18:2	18	Chr03.139814097	Chr03.139207591	6.7072	6.4125	0.2947	0.9435	0.9235	0.02	-1.3212	-0.0675	0.1249	0.0486	-0.3031	-0.1164	0.3136	15.5	21.5
qFA_04	4	C18:0	7	Chr04.7737038	Chr04.10252892	11.5254	8.3621	3.1634	5.3331	3.9697	1.3634	0.0801	0.0093	-0.0267	0.055	0.0642	-0.0435	-0.0582	6.5	9.5
	4	C20:0	9	Chr04.7737038	Chr04.10252892	10.2691	6.8345	3.4346	3.6161	2.9544	0.6617	0.0261	0.0137	-0.0092	0.0092	0.0091	-0.001	-0.0218	6.5	9.5
qFAm_04	4	C18:0	17	Chr04.87381676	Chr04.80904224	6.7188	3.6402	3.0787	3.3042	1.7129	1.5913	0.0542	-0.0549	0.0571	-0.0496	-0.0327	-0.001	0.0811	15.5	17.5
	4	C20:1	17	Chr04.87381676	Chr04.80904224	38.4228	20.5466	17.8762	8.8077	4.14	4.6677	-0.0716	0.0726	-0.1579	0.0391	-0.0136	0.052	0.0079	16.5	17.5
qFA_05	5	C22:0	75	Chr05.90854275	Chr05.88563212	42.8142	24.7426	18.0716	31.5066	10.9901	20.5164	0.0853	0.0266	-0.0453	0.2471	-0.0635	-0.0844	-0.0805	74.5	75.5
	5	C18:0	76	Chr05.87333440	Chr05.86972897	8.2872	6.2697	2.0175	3.483	2.8916	0.5913	0.066	0.0213	-0.0047	0.0192	-0.064	0.0141	0.0142	75.5	76.5
	5	C20:0	78	Chr05.41888224	Chr05.37841097	11.3402	4.8064	6.5338	4.9121	2.1563	2.7559	0.0216	-0.0207	0.0062	-0.0223	0.0416	-0.0232	0.0183	77.5	79.5
	5	C16:0	84	Chr05.36594865	Chr05.1428384	7.0909	6.5096	0.5812	1.0271	0.9762	0.0509	0.2376	0.0559	-0.0808	0.0556	-0.0646	0.0077	0.0262	81.5	92.5
qFAm_06	6	C20:1	49	Chr06.103947295	Chr06.51583735	7.5565	7.1826	0.3739	1.5358	1.4194	0.1164	-0.0392	-0.0063	0.0171	-0.0128	0.0055	-0.0122	0.0087	45.5	52.5
	6	C16:0	50	Chr06.51583735	Chr06.33959613	8.8459	8.433	0.4128	1.2502	1.1949	0.0553	0.2628	0.0021	-0.0614	-0.0319	-0.0402	0.1111	0.0203	47.5	50.5
	6	C18:1	50	Chr06.51583735	Chr06.33959613	8.5815	8.1127	0.4689	1.1961	1.1185	0.0776	-1.6998	0.2032	0.5719	0.1615	0.1918	-0.8243	-0.3041	47.5	50.5
	6	C18:2	52	Chr06.33959613	Chr06.12986343	7.6848	7.4741	0.2107	1.1454	1.1099	0.0355	1.4384	-0.2057	-0.244	-0.1864	-0.0225	0.476	0.1825	48.5	55.5
qFA_07	7	C20:1	76	Chr07.4150878	Chr07.3251821	6.1021	5.1815	0.9206	1.1453	1.0383	0.107	-0.0337	0.0173	0.0065	-0.0027	-0.0046	-0.0182	0.0017	73.5	82.5
	7	C22:0	84	Chr07.4150878	Chr07.3251821	11.6879	10.0683	1.6196	4.5621	4.0589	0.5032	-0.0527	0.0076	0.0008	0.0049	0.0134	-0.0402	0.0135	80.5	86.5
qFA_08_1	8	C22:0	99	Chr08.15237857	Chr08.14658317	8.6185	5.301	3.3174	3.1108	2.2298	0.8809	-0.0387	-0.0384	-0.0122	0.0032	0.0423	-0.0047	0.0098	98.5	100.5
qFA_08_2	8	C20:1	40	Chr08.51509696	Chr08.46776535	63.5285	60.2787	3.2498	13.9138	13.8845	0.0292	-0.1234	-0.0054	-0.0084	0.0013	0.0024	0.001	0.0092	38.5	40.5
	8	C18:0	42	Chr08.46776535	Chr08.44595184	16.7589	8.3843	8.3746	8.5058	3.9398	4.566	0.0775	-0.0556	-0.0239	-0.0557	0.1837	-0.0214	-0.0271	38.5	43.5
	8	C20:0	42	Chr08.46776535	Chr08.44595184	31.9963	15.6426	16.3537	13.6723	7.5085	6.1637	0.0405	-0.0285	-0.0212	-0.0267	-0.0267	0.0585	0.0446	41.5	43.5
qFAm_08	8	C22:0	136	Chr08.6973485	Chr08.3692664	8.398	8.037	0.361	3.5921	3.2017	0.3904	-0.0463	0.0007	-0.0225	-0.0179	0.0122	0.0035	0.024	131.5	137.5
qFA_09_1	9	C18:0	28	Chr09.111222696	Chr09.111444555	11.2578	3.9297	7.3281	3.9657	1.8586	2.1072	0.0532	0.1209	-0.0557	-0.019	-0.0329	-0.0069	-0.0063	27.5	28.5
qFA_09_2	9	C16:0	40	Chr09.113696781	Chr09.114175009	134.779	121.776	13.0029	26.3404	26.3035	0.0369	1.2373	0.0766	-0.0394	-0.0627	0.0283	0.018	-0.0208	39.5	41.5
	9	C18:1	40	Chr09.113696781	Chr09.114175009	146.524	127.274	19.25	28.5108	28.4232	0.0876	-8.5993	-0.9192	0.115	0.6302	0.2694	-0.1791	0.0837	39.5	41.5
	9	C18:2	40	Chr09.113696781	Chr09.114175009	147.409	130.207	17.2021	29.0464	28.8943	0.1521	7.3661	0.957	-0.1022	-0.7857	-0.3299	0.2469	0.014	39.5	41.5
	9	C18:0	41	Chr09.114175009	Chr09.114431570	30.4191	29.1866	1.2325	16.6551	14.8126	1.8424	0.1497	-0.1057	0.038	0.049	0.0367	-0.0189	0.0008	40.5	41.5
	9	C20:0	41	Chr09.114175009	Chr09.114431570	45.2564	33.886	11.3704	17.8188	16.6076	1.2112	0.0601	-0.0018	-0.0056	-0.025	-0.0077	0.0145	0.0255	40.5	41.5
	9	C20:1	41	Chr09.114175009	Chr09.114431570	95.9933	91.7858	4.2075	23.3221	23.0024	0.3196	-0.1583	-0.0219	0.0016	-0.0208	0.0017	0.0058	0.0337	40.5	41.5
qFAm_10_1	10	C18:1	17	Chr10.2909293	Chr10.5820536	9.6097	8.1556	1.4541	1.3998	1.1954	0.2044	-1.7591	0.0029	0.5707	-0.0848	1.169	-1.0534	-0.6046	12.5	19.5
	10	C16:0	18	Chr10.2909293	Chr10.5820536	10.0616	8.8544	1.2072	1.459	1.2868	0.1722	0.273	-0.032	0.0211	0.0002	-0.1884	0.1387	0.0604	13.5	19.5
qFAm_10_2	10	C16:0	25	Chr10.9230756	Chr10.10153244	8.0066	6.6625	1.3441	1.1807	0.953	0.2277	0.2347	-0.014	0.0282	-0.0137	0.1664	-0.2179	0.0511	24.5	25.5
	10	C18:1	33	Chr10.12378152	Chr10.110684351	10.0242	8.0966	1.9276	1.4503	1.2051	0.2451	-1.7651	-0.368	-0.7945	-0.306	1.2172	0.9709	-0.7196	28.5	35.5
	10	C18:2	33	Chr10.12378152	Chr10.110684351	10.8998	8.3875	2.5123	1.6133	1.2948	0.3185	1.5544	0.5017	0.7556	0.0823	-1.0548	-1.0323	0.7474	28.5	35.5
qFA_11	11	C22:0	51	Chr11.135590338	Chr11.134662327	10.0418	6.9745	3.0673	4.0713	2.9512	1.1201	-0.0446	0.0382	0.0113	-0.007	-0.0484	0.0194	-0.0135	50.5	52.5
qFAm_11	11	C18:0	65	Chr11.11201411	Chr11.9966866	7.8614	5.1811	2.6803	3.2156	2.4509	0.7647	0.0621	0.0435	0.0183	-0.0203	0.0253	-0.0625	-0.0044	64.5	65.5
qFA_12	12	C22:0	49	Chr12.17574379	Chr12.3375707	19.2926	5.6893	13.6033	7.2928	2.434	4.8589	-0.0401	-0.0693	0.0396	0.0406	0.0399	-0.0902	0.0394	46.5	49.5
	12	C20:0	50	Chr12.3525083	Chr12.3121677	15.1385	12.0777	3.0608	5.7758	5.3798	0.396	-0.0341	-0.0053	0.0097	-0.0125	0.0081	0.0092	-0.0091	49.5	51.5
qFAm_13	13	C18:0	68	Chr13.111436729	Chr13.121862484	8.2112	5.8953	2.3159	3.4698	2.8193	0.6504	0.0657	0.02	-0.0603	-0.012	0.0132	0.0403	-0.0012	67.5	68.5
	13	C20:0	69	Chr13.124438759	Chr13.115850933	6.9746	6.8377	0.1369	3.7375	3.0607	0.6768	0.0259	-0.0111	0.0024	0.0248	-0.0022	-0.0022	-0.0116	66.5	69.5
qFA_14	14	C20:0	110	Chr14.139524574	Chr14.137319755	9.4111	6.9371	2.474	3.7815	3.0697	0.7117	0.0273	0.0131	-0.0105	0.0213	0.0007	-0.0113	-0.0133	109.5	111.5
qFAm_14	14	C22:0	124	Chr14.134347356	Chr14.132351516	9.2249	6.3229	2.9019	3.4309	2.6765	0.7544	0.043	0.0295	-0.0305	0.0257	-0.0076	0.0066	-0.0238	121.5	130.5
qFAm_15	15	C16:0	117	Chr15.48422	Chr15.21457049	7.4728	6.9561	0.5168	1.2455	1.2039	0.0416	0.2638	0.0401	-0.0783	0.0449	-0.0561	0.012	0.0374	108.5	124.5
qFAm_16_1	16	C18:0	31	Chr16.6920911	Chr16.7132894	6.085	5.7162	0.3688	3.3049	2.6934	0.6114	0.0636	-0.0366	0.0587	0.0084	-0.0249	0.0001	-0.0057	30.5	32.5
qFAm_16_2	16	C22:0	63	Chr16.132596751	Chr16.133795985	6.3082	3.9721	2.3361	2.581	1.66	0.9209	-0.0364	-0.0014	-0.0162	0.0341	0.0167	-0.0494	0.0162	62.5	63.5
qFAm_16_3	16	C22:0	87	Chr16.147687093	Chr16.147523996	6.6965	2.5437	4.1528	2.33	1.0772	1.2529	-0.0294	-0.052	-0.0332	0.0382	0.0166	0.0183	0.012	86.5	87.5
qFA_16	16	C20:0	89	Chr16.147123562	Chr16.146960299	8.9337	2.4188	6.5148	2.6601	1.0746	1.5855	-0.0162	-0.0284	-0.0148	0.035	0.0001	-0.0009	0.009	88.5	90.5
qFA_18	18	C18:0	112	Chr18.114667904	Chr18.115066398	11.1045	8.9397	2.1648	5.0213	4.1946	0.8267	0.0793	-0.0082	-0.0298	0.0004	0.0757	-0.0233	-0.0148	111.5	112.5
qFAm_18_1	18	C22:0	102	Chr18.13973519	Chr18.14643144	6.3716	5.6202	0.7514	2.8122	2.3618	0.4504	-0.0395	0.028	-0.0154	-0.0036	-0.0239	0.0016	0.0133	100.5	102.5
qFAm_18_2	18	C18:0	133	Chr18.129256918	Chr18.129839405	8.5508	7.1216	1.4293	3.7161	3.3355	0.3806	0.0709	0.0028	-0.0368	0.0299	-0.0252	0.0225	0.0068	132.5	133.5
	18	C20:0	133	Chr18.129256918	Chr18.129839405	8.9705	6.9441	2.0264	3.304	3.1338	0.1702	0.0261	0.0017	-0.0048	-0.0071	0.0088	0.0065	-0.0051	132.5	133.5
qFAm_18_3	18	C18:0	155	Chr18.133418676	Chr18.110509980	5.9868	4.2472	1.7396	2.4927	1.9811	0.5116	0.0545	0.0114	-0.0476	0.0037	-0.016	0.0439	0.0046	152.5	164.5
qFA_19_1	19	C18:2	7	Chr19.8567191	Chr19.11838675	11.1854	8.7064	2.479	1.5705	1.2963	0.2742	-1.5546	-0.8757	1.1364	0.4217	-0.8809	-0.0342	0.2327	5.5	9.5
	19	C18:1	8	Chr19.8567191	Chr19.11838675	11.1235	8.5521	2.5714	1.5733	1.292	0.2813	1.8269	1.039	-1.4357	-0.1029	1.027	-0.3505	-0.177	5.5	9.5
qFA_19_2	19	C16:0	11	Chr19.12239093	Chr19.12852116	13.0612	11.2031	1.8581	1.9861	1.6268	0.3594	-0.3068	0.0714	-0.2305	0.1107	-0.1713	0.1297	0.09	10.5	11.5
qFA_19_3	19	C18:0	25	Chr19.138748208	Chr19.156112831	8.7844	7.1341	1.6503	3.6862	3.2377	0.4485	0.0697	-0.0127	-0.0358	0.0143	-0.0124	-0.0007	0.0473	20.5	37.5
	19	C16:0	42	Chr19.138748208	Chr19.156112831	137.352	136.006	1.3465	29.889	29.6121	0.277	1.3119	0.0347	-0.2463	0.0291	0.1619	0.0712	-0.0506	40.5	43.5
	19	C18:1	42	Chr19.138748208	Chr19.156112831	150.38	148.72	1.6604	32.1911	31.8354	0.3557	-9.093	-1.0672	1.8149	0.0593	-0.5787	-0.7249	0.4965	40.5	43.5
	19	C18:2	42	Chr19.138748208	Chr19.156112831	148.548	147.231	1.3173	32.2105	31.8337	0.3768	7.7257	0.7003	-1.4067	0.0937	0.5728	0.8662	-0.8263	40.5	43.5
	19	C20:1	44	Chr19.138748208	Chr19.156112831	48.9548	47.6458	1.309	11.7054	11.393	0.3125	-0.1117	0.0081	0.009	-0.0162	-0.0253	-0.0065	0.031	41.5	47.5
	19	C20:0	47	Chr19.138748208	Chr19.156112831	16.7596	13.7683	2.9913	6.767	5.8312	0.9358	0.0358	-0.0191	-0.0102	0.0087	-0.0113	0.0211	0.0107	41.5	50.5
	19	C22:0	50	Chr19.138748208	Chr19.156112831	7.8648	5.3545	2.5103	2.8646	2.2543	0.6103	0.0391	0.0369	-0.0063	0.016	-0.0174	-0.0073	-0.0218	45.5	54.5
Note: LOD—logarithm of odds; PVE—phenotypic variation explained by QTL; Add—the additive effect.AA,epistati efect of additive × adative AAE1-AAE6, interaction effects between epistatic QTL amd environments E1-E6. The QTL with “FAm” were only detected in multiple environments; the others were detected in both individual and multiple environments.
